# Supplementary material for: Esophageal cancer mortality trends in the United States: a comprehensive longitudinal study (1999–2023) using CDC WONDER data
Source: Front Public Health. 2025 Oct 29;13:1696850. doi: 10.3389/fpubh.2025.1696850 (PMC12605218; doi:10.3389/fpubh.2025.1696850)
Supplement: SUPPLEMENTARY TABLE S1 — Sensitivity APCs (95% CIs) across segments and strata. [file Data_Sheet_1.xlsx]

## Sheet: Supplementary Table S1
Group	Segment	APC (%)	CI Lower	CI Upper	N years
Sex=Male	1999-2005	0.24	-0.14	0.63	7
Sex=Male	2005-2023	-1.26	-1.35	-1.17	19
Sex=Female	1999-2005	-1.2	-1.81	-0.59	7
Sex=Female	2005-2023	-1.14	-1.38	-0.89	19
Sex=Female	2019-2023	0.61	-0.34	1.57	5
Sex=Male	2005-2023 (baseline)	-1.26	-1.35	-1.17	19
Sex=Male	2005-2023 (excl.2020-2021)	-1.23	-1.33	-1.14	17
Sex=Female	2005-2023 (baseline)	-1.14	-1.38	-0.89	19
Sex=Female	2005-2023 (excl.2020-2021)	-1.11	-1.39	-0.83	17
Urban=Metropolitan	1999-2005	-0.23	-0.49	0.03	7
Urban=Metropolitan	2005-2020	-1.36	-1.5	-1.22	16
Urban=Metropolitan	2005-2020 (baseline)	-1.36	-1.5	-1.22	16
Urban=Metropolitan	2005-2020 (excl.2020)	-1.33	-1.49	-1.17	15
Urban=Nonmetropolitan	1999-2005	1.63	0.6	2.66	7
Urban=Nonmetropolitan	2005-2020	-0.17	-0.37	0.04	16
Urban=Nonmetropolitan	2005-2020 (baseline)	-0.17	-0.37	0.04	16
Urban=Nonmetropolitan	2005-2020 (excl.2020)	-0.12	-0.34	0.11	15
