# Supplementary material for: Esophageal cancer mortality trends in the United States: a comprehensive longitudinal study (1999–2023) using CDC WONDER data
Source: Front Public Health. 2025 Oct 29;13:1696850. doi: 10.3389/fpubh.2025.1696850 (PMC12605218; doi:10.3389/fpubh.2025.1696850)
Supplement: SUPPLEMENTARY TABLE S2 — Age-specific death counts, population estimates, and crude mortality rates per 100,000, 1999–2023. [file Data_Sheet_2.xlsx]

## Sheet: Supplementary Table S2
Year	AgeGroup	Deaths	Population	CrudeRate_per_100k
1999	25-34 years	37	40178406	0.09208926805110187
1999	35-44 years	293	45076677	0.6500035483982105
1999	45-54 years	1262	36577819	3.4501783717613126
1999	55-64 years	2531	23778026	10.644281405024959
1999	65-74 years	3694	18418909	20.055476684313927
1999	75-84 years	2986	12224914	24.425529701067834
1999	85+ years	1114	4154018	26.817409072372822
2000	25-34 years	39	39891724	0.09776463910158407
2000	35-44 years	297	45148527	0.657828770360548
2000	45-54 years	1348	37677952	3.5776891482849176
2000	55-64 years	2610	24274684	10.751942229196475
2000	65-74 years	3671	18390986	19.96086561101183
2000	75-84 years	3163	12361180	25.588172002996476
2000	85+ years	1100	4239587	25.94592350622832
2001	25-34 years	29	39471522	0.0734706910972422
2001	35-44 years	309	45051752	0.6858778766250866
2001	45-54 years	1408	39386268	3.5748499959427487
2001	55-64 years	2554	25105295	10.173152715393305
2001	65-74 years	3779	18384179	20.5557180443032
2001	75-84 years	3307	12593618	26.25933230625226
2001	85+ years	1137	4312494	26.365254073396972
2002	25-34 years	19	39349646	0.04828505954030692
2002	35-44 years	311	44640649	0.6966744591907703
2002	45-54 years	1390	39992194	3.475678278616072
2002	55-64 years	2763	26703332	10.34702336023085
2002	65-74 years	3691	18388535	20.072289608715433
2002	75-84 years	3389	12764864	26.54944071476202
2002	85+ years	1130	4368808	25.865178785609253
2003	25-34 years	29	39243795	0.07389703263917263
2003	35-44 years	288	44154206	0.652259492561139
2003	45-54 years	1407	40819954	3.446843668662635
2003	55-64 years	2940	28008945	10.496646696260784
2003	65-74 years	3619	18500915	19.561194676047105
2003	75-84 years	3392	12896438	26.30183621244874
2003	85+ years	1180	4466176	26.420812793763613
2004	25-34 years	36	39266556	0.09168107332866167
2004	35-44 years	291	43800275	0.6643793903120471
2004	45-54 years	1423	41629930	3.418213770717366
2004	55-64 years	2991	29305304	10.206343534262603
2004	65-74 years	3554	18667533	19.038402128444076
2004	75-84 years	3467	12989903	26.689960656365177
2004	85+ years	1256	4545883	27.62939565316573
2005	25-34 years	35	39258647	0.08915233375210307
2005	35-44 years	316	43505538	0.7263443104645666
2005	45-54 years	1510	42495904	3.5532836294057892
2005	55-64 years	3100	30641497	10.116999179250282
2005	65-74 years	3682	18881697	19.500365883426685
2005	75-84 years	3581	13074802	27.38856007150242
2005	85+ years	1271	4693299	27.08116401703791
2006	25-34 years	29	39395179	0.07361306823862888
2006	35-44 years	279	43243801	0.6451791783983096
2006	45-54 years	1524	43286159	3.5207559072173624
2006	55-64 years	3289	31930113	10.30062123488257
2006	65-74 years	3691	19203027	19.220928033897987
2006	75-84 years	3515	13095151	26.84199670549809
2006	85+ years	1355	4865929	27.8466866244863
2007	25-34 years	28	39713463	0.07050505769290379
2007	35-44 years	246	42796230	0.5748169873841691
2007	45-54 years	1452	43939939	3.3045107322520404
2007	55-64 years	3379	33128434	10.19969733552754
2007	65-74 years	3726	19698727	18.914927852952122
2007	75-84 years	3376	13087439	25.79572672697844
2007	85+ years	1380	5039545	27.383424495663796
2008	25-34 years	29	40207473	0.0721258956015465
2008	35-44 years	236	42192486	0.5593413007235459
2008	45-54 years	1441	44460447	3.241083023749176
2008	55-64 years	3304	34157063	9.672962807135965
2008	65-74 years	3838	20505679	18.716766218763105
2008	75-84 years	3443	13076102	26.33047677358283
2008	85+ years	1417	5195840	27.27181745396317
2009	25-34 years	33	40723342	0.0810346066391113
2009	35-44 years	220	41487811	0.5302762298063882
2009	45-54 years	1481	44867088	3.300860532780732
2009	55-64 years	3483	35405600	9.837426847730303
2009	65-74 years	3779	21233099	17.797684643207287
2009	75-84 years	3411	13022775	26.192574163340762
2009	85+ years	1494	5367301	27.8352192284353
2010	25-34 years	32	41063948	0.07792723680635871
2010	35-44 years	222	41070606	0.5405325648226375
2010	45-54 years	1483	45006716	3.295063785591466
2010	55-64 years	3683	36482729	10.095187780497453
2010	65-74 years	3953	21713429	18.20532353503447
2010	75-84 years	3517	13061122	26.927242544706342
2010	85+ years	1598	5493433	29.089278052540188
2011	25-34 years	36	41790498	0.08614398421382774
2011	35-44 years	261	40627954	0.6424148260087131
2011	45-54 years	1479	44718203	3.3073779820714173
2011	55-64 years	3723	38062140	9.781373301658814
2011	65-74 years	3958	22481738	17.60540043656767
2011	75-84 years	3376	13175230	25.623841101825164
2011	85+ years	1607	5737173	28.010311001603053
2012	25-34 years	33	42309321	0.07799699739922558
2012	35-44 years	207	40516420	0.5109039742405671
2012	45-54 years	1459	44268738	3.2957795182686254
2012	55-64 years	3733	38586202	9.674442693271548
2012	65-74 years	4190	23985392	17.46896611070605
2012	75-84 years	3372	13272634	25.40565798770613
2012	85+ years	1651	5887330	28.043272587064084
2013	25-34 years	33	42844587	0.07702256530095622
2013	35-44 years	228	40452690	0.5636213562064722
2013	45-54 years	1319	43767532	3.013649478796291
2013	55-64 years	3668	39316431	9.329432775828508
2013	65-74 years	4441	25216766	17.61129876844636
2013	75-84 years	3362	13446519	25.00275350073874
2013	85+ years	1638	6040789	27.11566320227374
2014	25-34 years	37	43516504	0.0850252125032838
2014	35-44 years	239	40513133	0.5899321585422682
2014	45-54 years	1284	43458851	2.9545189770433646
2014	55-64 years	3790	40077581	9.456658574278721
2014	65-74 years	4515	26398290	17.103380559877174
2014	75-84 years	3409	13682690	24.914691482449726
2014	85+ years	1654	6162231	26.840928228753516
2015	25-34 years	32	44137202	0.07250119751587335
2015	35-44 years	230	40589783	0.5666450594229587
2015	45-54 years	1239	43188161	2.8688417642973962
2015	55-64 years	3813	40877819	9.327797062754252
2015	65-74 years	4734	27550517	17.18298063154314
2015	75-84 years	3475	13923174	24.958389516643262
2015	85+ years	1684	6287161	26.784744338501913
2016	25-34 years	48	44677243	0.10743724719092448
2016	35-44 years	216	40470156	0.533726630557095
2016	45-54 years	1237	42786679	2.8910867328590752
2016	55-64 years	3798	41463144	9.159942140422347
2016	65-74 years	4943	28630330	17.26490752988177
2016	75-84 years	3396	14233534	23.859148402638446
2016	85+ years	1817	6380331	28.47814635322211
2017	25-34 years	35	45342672	0.07718998121681052
2017	35-44 years	206	40875370	0.5039709732291109
2017	45-54 years	1137	42374952	2.68318888007236
2017	55-64 years	3821	41995658	9.098559665382549
2017	65-74 years	4948	29683446	16.66922364741614
2017	75-84 years	3443	14706551	23.411335533395967
2017	85+ years	1719	6468682	26.574192393442743
2018	25-34 years	50	45697774	0.10941451984072571
2018	35-44 years	201	41277888	0.4869435180404579
2018	45-54 years	1078	41631699	2.5893730640202794
2018	55-64 years	3763	42272636	8.90173965020776
2018	65-74 years	5069	30492316	16.623860253842313
2018	75-84 years	3593	15394374	23.339695397812214
2018	85+ years	1663	6544503	25.41063851601871
2019	25-34 years	49	45940321	0.10666011671968945
2019	35-44 years	233	41659144	0.5593009784358507
2019	45-54 years	1122	40874902	2.74496070963057
2019	55-64 years	3808	42448537	8.970862764952301
2019	65-74 years	5192	31483433	16.49121301352365
2019	75-84 years	3852	15969872	24.120418748503432
2019	85+ years	1699	6604958	25.723100737355182
2020	25-34 years	28	46069646	0.06077754537119734
2020	35-44 years	216	42136192	0.5126234473205362
2020	45-54 years	1016	40366133	2.516961433982294
2020	55-64 years	3694	42403677	8.711508674118049
2020	65-74 years	5328	32549398	16.368966332341998
2020	75-84 years	3660	16451547	22.24714794298676
2020	85+ years	1728	6658420	25.952102751103112
2021	25-34 years	37	45495105	0.08132743072029397
2021	35-44 years	235	43403854	0.5414265747000254
2021	45-54 years	999	40688436	2.4552430572657054
2021	55-64 years	3665	42803064	8.562471135243964
2021	65-74 years	5369	33666122	15.9477827591785
2021	75-84 years	3761	16206075	23.20734662773065
2021	85+ years	1673	5975756	27.996457686692697
2022	25-34 years	33	45501300	0.07252540037317615
2022	35-44 years	226	43695365	0.5172173295725988
2022	45-54 years	1040	40431645	2.5722426084815497
2022	55-64 years	3456	42085437	8.211866731952908
2022	65-74 years	5524	33788439	16.348787228673096
2022	75-84 years	4099	17520545	23.39539095387729
2022	85+ years	1629	6485868	25.11614482440901
2023	25-34 years	47	45542516	0.10320027114883155
2023	35-44 years	217	44390693	0.48884120822353455
2023	45-54 years	986	40493781	2.434941800075424
2023	55-64 years	3300	41854411	7.88447363409319
2023	65-74 years	5517	34685284	15.905881007057634
2023	75-84 years	4279	18368097	23.295826453878156
2023	85+ years	1704	6194980	27.506142069869473
