# Supplementary material for: Esophageal cancer mortality trends in the United States: a comprehensive longitudinal study (1999–2023) using CDC WONDER data
Source: Front Public Health. 2025 Oct 29;13:1696850. doi: 10.3389/fpubh.2025.1696850 (PMC12605218; doi:10.3389/fpubh.2025.1696850)
Supplement: SUPPLEMENTARY TABLE S3 — Directly standardized mortality rates (DSR) per 100,000 with 95% confidence intervals for broad age bands, 1999–2023. [file Data_Sheet_3.xlsx]

## Sheet: Supplementary Table S3
Year	Band	DSR_per_100k	Lower95	Upper95
1999	45-64	6.269018522419575	6.069506952607558	6.4685300922315925
1999	65-74	20.055476684313927	19.408720463474037	20.702232905153817
1999	75-84	24.425529701067834	23.549426715282056	25.301632686853612
1999	85+	26.817409072372822	25.242591352958698	28.392226791786946
2000	45-64	6.388751561757599	6.189714397032917	6.58778872648228
2000	65-74	19.96086561101183	19.315147080400926	20.606584141622733
2000	75-84	25.588172002996476	24.69641662580264	26.47992738019031
2000	85+	25.94592350622832	24.412617410824076	27.47922960163256
2001	45-64	6.160239800034425	5.968416159603864	6.3520634404649865
2001	65-74	20.5557180443032	19.900327339871197	21.211108748735207
2001	75-84	26.25933230625226	25.364333094080937	27.154331518423586
2001	85+	26.365254073396972	24.832728254779198	27.897779892014746
2002	45-64	6.1680533134919555	5.980430466894264	6.355676160089647
2002	65-74	20.072289608715433	19.424728193931607	20.71985102349926
2002	75-84	26.54944071476202	25.65556803511443	27.44331339440961
2002	85+	25.865178785609253	24.35707116561843	27.373286405600076
2003	45-64	6.209143254384675	6.024477820952483	6.393808687816867
2003	65-74	19.561194676047105	18.923875251884954	20.198514100209255
2003	75-84	26.30183621244874	25.41669162396688	27.186980800930602
2003	85+	26.420812793763613	24.913299184217433	27.928326403309793
2004	45-64	6.077982839479111	5.898516577428911	6.2574491015293106
2004	65-74	19.038402128444076	18.41246911888901	19.664335137999142
2004	75-84	26.689960656365177	25.80152274159305	27.578398571137303
2004	85+	27.62939565316573	26.1013629920756	29.15742831425586
2005	45-64	6.125121264181512	5.9480498030900515	6.302192725272973
2005	65-74	19.500365883426685	18.87048715898142	20.13024460787195
2005	75-84	27.38856007150242	26.49149672694885	28.285623416055987
2005	85+	27.08116401703791	25.592315119869724	28.570012914206096
2006	45-64	6.177286751064416	6.002404211276922	6.35216929085191
2006	65-74	19.220928033897987	18.600832788476424	19.84102327931955
2006	75-84	26.84199670549809	25.95461958823531	27.72937382276087
2006	85+	27.8466866244863	26.363963874284245	29.329409374688353
2007	45-64	6.00622750691109	5.8363900873945065	6.1760649264276735
2007	65-74	18.914927852952122	18.307577434306644	19.5222782715976
2007	75-84	25.79572672697844	24.925559705582902	26.66589374837398
2007	85+	27.383424495663796	25.938635959509316	28.828213031818276
2008	45-64	5.7612639127060685	5.596762925865272	5.9257648995468655
2008	65-74	18.716766218763105	18.124612580477873	19.308919857048338
2008	75-84	26.33047677358283	25.450955632488213	27.209997914677448
2008	85+	27.27181745396317	25.851827645175806	28.691807262750533
2009	45-64	5.862060378102008	5.698228194117235	6.025892562086781
2009	65-74	17.797684643207287	17.23023002788175	18.365139258532825
2009	75-84	26.192574163340762	25.3136	27.071583309421523
2009	85+	27.8352192284353	26.423736985998296	29.246701470872303
2010	45-64	5.959532511944941	5.796060399148035	6.123004624741847
2010	65-74	18.20532353503447	17.637790605199175	18.772856464869765
2010	75-84	26.927242544706342	26.037300409375604	27.81718468003708
2010	85+	29.089278052540188	27.663011732773985	30.51554437230639
2011	45-64	5.844060853813357	5.683855091145699	6.004266616481014
2011	65-74	17.60540043656767	17.056916283934086	18.153884589201255
2011	75-84	25.623841101825164	24.759472296701777	26.48820990694855
2011	85+	28.010311001603053	26.640798302036846	29.37982370116926
2012	45-64	5.7951087302755635	5.635841466316928	5.954375994234199
2012	65-74	17.46896611070605	16.940014112388784	17.997918109023313
2012	75-84	25.40565798770613	24.54814099337697	26.263174982035295
2012	85+	28.043272587064084	26.690542255261256	29.396002918866913
2013	45-64	5.488340688835121	5.334136074874234	5.642545302796009
2013	65-74	17.61129876844636	17.093325831237355	18.129271705655366
2013	75-84	25.00275350073874	24.15758158767855	25.847925413798933
2013	85+	27.11566320227374	25.802498036733205	28.428828367814276
2014	45-64	5.502229522350517	5.348682599324193	5.6557764453768415
2014	65-74	17.103380559877174	16.60448555785134	17.602275561903006
2014	75-84	24.914691482449726	24.07832217989562	25.751060785003833
2014	85+	26.840928228753516	25.547370397538845	28.134486059968186
2015	45-64	5.399631557328412	5.248314145052229	5.550948969604596
2015	65-74	17.18298063154314	16.69349443965689	17.672466823429385
2015	75-84	24.958389516643262	24.128547872769488	25.788231160517036
2015	85+	26.784744338501913	25.505443945964835	28.06404473103899
2016	45-64	5.347390352616104	5.196955497839818	5.49782520739239
2016	65-74	17.26490752988177	16.783597377155292	17.74621768260825
2016	75-84	23.859148402638446	23.056681426347286	24.661615378929607
2016	85+	28.47814635322211	27.168692116053027	29.787600590391197
2017	45-64	5.196901106235532	5.049336248037907	5.344465964433157
2017	65-74	16.66922364741614	16.204754790608405	17.133692504223873
2017	75-84	23.411335533395967	22.629322935601312	24.19334813119062
2017	85+	26.574192393442743	25.31793622300213	27.83044856388336
2018	45-64	5.062725516236515	4.916926042058911	5.208524990414119
2018	65-74	16.623860253842313	16.166217273595066	17.08150323408956
2018	75-84	23.339695397812214	22.576523013966906	24.102867781657523
2018	85+	25.41063851601871	24.18932960782375	26.63194742421367
2019	45-64	5.184434068082751	5.036088012337939	5.332780123827564
2019	65-74	16.49121301352365	16.04263154239987	16.939794484647432
2019	75-84	24.120418748503432	23.35869450995228	24.882142987054586
2019	85+	25.723100737355182	24.4999423421851	26.946259132525263
2020	45-64	4.944149145210071	4.799315793363377	5.088982497056765
2020	65-74	16.368966332341998	15.929429555924154	16.80850310875984
2020	75-84	22.24714794298676	21.52638927911112	22.9679066068624
2020	85+	25.952102751103112	24.72845404783657	27.175751454369653
2021	45-64	4.848216807548899	4.705484312393432	4.990949302704365
2021	65-74	15.9477827591785	15.521193731795115	16.374371786561884
2021	75-84	23.20734662773065	22.465643870248275	23.949049385213026
2021	85+	27.996457686692697	26.654894335746427	29.338021037638967
2022	45-64	4.781996741881849	4.638650870216353	4.925342613547344
2022	65-74	16.348787228673096	15.917650742195203	16.77992371515099
2022	75-84	23.39539095387729	22.67916934609242	24.11161256166216
2022	85+	25.11614482440901	23.896457507356097	26.33583214146192
2023	45-64	4.5702127386472995	4.430018017924997	4.710407459369602
2023	65-74	15.905881007057634	15.486158451460494	16.325603562654774
2023	75-84	23.295826453878156	22.597814194356758	23.993838713399555
2023	85+	27.506142069869473	26.20011867081157	28.812165468927375
